# Supplementary material for: Development of Metabolite-Responsive Transcription Factor Systems as Modular Platforms for Gene Expression Control
Source: Biosensors (Basel). 2025 Dec 18;15(12):820. doi: 10.3390/bios15120820 (PMC12730684; doi:10.3390/bios15120820)
Supplement: Supplementary file 1 [file biosensors-15-00820-s001.zip]

Archive with 1 entries (1 files):
- biosensors-4014107-supplementary.pdf
